# Supplementary material for: Influence of a hyperlipidic diet on the composition of the non-membrane lipid pool of red blood cells of male and female rats
Source: PeerJ. 2015 Jul 14;3:e1083. doi: 10.7717/peerj.1083 (PMC4512764; doi:10.7717/peerj.1083)
Supplement: Supplemental Information 1 — EXPERIMENTAL DATA UNFORMATTED: NOT A SUPPLEMENTAL FILE [file peerj-03-1083-s001.xlsx]

## Sheet: Hoja1
						Machos control
PATRÓN	PM	Área	ppm	ppm/área		Área							concentración (nmoles/g)										%																						nmoles/g
						1	2	3	4	5	6		1	2	3	4	5	6	n	media	error		1	2	3	4	5	6	n	media	error
peso tejido						dil 1:10							275.2	281.2	254.2	272.1	151.4	257																											1	2	3	4	5
																																				nmoles AG/g
C14	228	12463607	33.08	2.65413e-06		7216038	3455270	2472153	3518972	4232718	2780937		516.077	229.606	186.574	254.589		226.291	5	282.627	59.3702		2.33793	1.05574	0.849607	1.1587		1.03852	5	1.2881	0.267155					516.077	229.606	186.574	254.589		226.291			= en mufa	5733.88	5417.34	7513.58	6889.31
C15	242	6471973	16.54	2.55563e-06		3263373	2899583	2900902	4977814	4491774	2693156		199.48	164.684	187.122	307.807		187.307	5	209.28	25.2649		0.903681	0.757228	0.852102	1.40091		0.859614	5	0.954706	0.114076					199.48	164.684	187.122	307.807		187.307			=en pufa	6004.73	7496.67	5814.91	6343.67
C16	256	19819460	49.62	2.5036e-06		164121417	131113939	110060224	118324961	380550912	111615168		8782.42	6519.02	6214.96	6405.21		6795.67	5	6943.46	469.264		39.786	29.9748	28.3013	29.1517		31.1876	5	31.6803	2.08166					8782.42	6519.02	6214.96	6405.21		6795.67			=en pufa (n3)	0	0	0	0
C16:1	254	5921465	16.54	2.79323e-06		9494200	3034785	2712251	2524517	5579355	3079661		575.786	171.008	173.577	154.878		212.504	5	257.55	80.1205		2.60842	0.786303	0.790423	0.704887		0.975249	5	1.17306	0.361564					575.786	171.008	173.577	154.878		212.504			=en pufa (N6)	6004.73	7496.67	5814.91	6343.67
C17	270	6579447	16.54	2.51389e-06		5469595	7740118	8142213	9452962	13562412	5053436		264.203	347.388	415.034	461.912		277.734	5	353.254	38.2694		1.19689	1.59731	1.88996	2.10227		1.27462	5	1.61221	0.173779					264.203	347.388	415.034	461.912		277.734			=en trans	53.9733	81.4879	165.033	131.226
C18	284	13483869	33.08	2.4533e-06		70385707	131113939	73578477	74917613	157713674	48598407		2998.9	5190.53	3308.17	3229.02		2355.92	5	3416.51	473.988		13.5856	23.8663	15.0645	14.696		10.8121	5	15.6049	2.19566					2998.9	5190.53	3308.17	3229.02		2355.92			=total	11792.6	12995.5	13493.5	13364.2
C18:1	282	13557659	33.08	2.43995e-06		120017065	126541276	156205547	149194524	194613599	163166736		5158.1	5053.17	7084.38	6486.46		7978.82	5	6352.18	561.844		23.3671	23.2347	32.2604	29.5214		36.6174	5	29.0002	2.58742					5158.1	5053.17	7084.38	6486.46		7978.82			% =en trans	0.457689	0.627047	1.22306	0.981923
C18:1t	282	6548044	16.54	2.52595e-06		1213080	1971146	3514977	2915565	4538132	3161634		53.9733	81.4879	165.033	131.226		160.052	5	118.355	21.8945		0.244509	0.374686	0.751517	0.597242		0.734533	5	0.540497	0.100125					53.9733	81.4879	165.033	131.226		160.052			% =en PUFA	50.9195	57.6867	43.0941	47.4676
C18:2	280	5962830	16.54	2.77385e-06		38567368	30455111	43671846	45896245	77168411	38720457		1911.4	1402.41	2283.98	2301		2183.39	5	2016.44	168.595		8.65899	6.44837	10.4006	10.4724		10.0203	5	9.20014	0.761497					1911.4	1402.41	2283.98	2301		2183.39			% =en PUFA (n3)	0	0	0	0
C18:2t	280	6327994	16.54	2.61378e-06																																								% =en PUFA (n6)	50.9195	57.6867	43.0941	47.4676
C18:3	278	5253091	16.54	3.14862e-06																																								ratio =/total FA	0.534226	0.59754	0.614459	0.608237
C18:3	278	5157844	16.54	3.20677e-06
C20:0	312	13564511	33.08	2.43872e-06		5524067	7132372	6683694	8593308	7032706	5437657		193.854	232.56	247.509	305.06		217.114	5	239.219	18.7012		0.878196	1.06932	1.12709	1.3884		0.996409	5	1.09188	0.0849849					193.854	232.56	247.509	305.06		217.114
C20:1	310	6655476	16.54	2.48517e-06
C20:2	308	5990436	16.54	2.76107e-06
C20:3	306	5309675	16.54	3.11507e-06
C20:4	304	4334440	16.54	3.81595e-06		9431120	21826267	5107542	7441822	27481889	5286769		545.485	1172.96	311.738	435.419		347.912	5	562.703	157.802		2.47115	5.39334	1.41957	1.98169		1.59669	5	2.57249	0.727939					545.485	1172.96	311.738	435.419		347.912
C20:5	302	4064331	16.54	4.06955e-06
C21:0	326	6715310	16.54	2.46303e-06		10145099	9757530	4380699	6945560	4424301	4512144		214.735	191.898	97.8472	148.717		166.664	5	163.972	19.9614		0.972788	0.882358	0.44557	0.676848		0.764876	5	0.748488	0.0909373					214.735	191.898	97.8472	148.717		166.664
C22:0	340	13246989	33.08	2.49717e-06		9704469	14664612	13928592	14778201	11857921	8673133		199.68	280.362	302.433	307.605		298.601	5	277.736	20.0462		0.904589	1.28912	1.3772	1.39998		1.37038	5	1.26825	0.0928275					199.68	280.362	302.433	307.605		298.601
C22:1	338	6721735	16.54	2.46067e-06		0	3445405	4014374	4062372	3045356	4577350		0	193.17	255.618	247.972		157.13	5	170.778	46.3732		0	0.888206	1.16402	1.12858		0.721122	5	0.780385	0.211252					0	193.17	255.618	247.972		157.13
C23:0	354	6357924	16.54	2.60148e-06		4108003	3445405	5328536	6694481	5000812	2758776		238.912	186.18	327.02	393.852		91.2755	5	247.448	52.9067		1.08232	0.856065	1.48916	1.79251		0.418894	5	1.12779	0.239884					238.912	186.18	327.02	393.852		91.2755
C24:0	368	13021034	33.08	2.5405e-06		4207625	6796581	7194584	7548182	6448654	4457689		221.134	331.89	399.009	401.3		133.278	5	297.322	52.4699		1.00178	1.52605	1.81698	1.82641		0.611657	5	1.35658	0.23898					221.134	331.89	399.009	401.3		133.278
											saturados		13829.4	13674.1	11685.7	12215.1		10749.9	5	12430.8	588.61		62.6498	62.8744	53.2135	55.5937		49.3347	5	56.7332	2.65655			saturados		13829.4	13674.1	11685.7	12215.1		10749.9
											MUFA		5733.88	5417.34	7513.58	6889.31		8348.45	5	6780.51	545.954		25.9756	24.9092	34.2148	31.3549		38.3138	5	30.9537	2.51281			MUFA		5733.88	5417.34	7513.58	6889.31		8348.45
											PUFA		2456.88	2575.37	2595.71	2736.42		2531.3	5	2579.14	45.9677		11.1301	11.8417	11.8202	12.4541		11.617	5	11.7726	0.213126			PUFA		2456.88	2575.37	2595.71	2736.42		2531.3
											omega-3		0	0	0	0		0	5	0	0		0	0	0	0		0	5	0	0			omega-3		0	0	0	0		0
											omega-6		2456.88	2575.37	2595.71	2736.42		2531.3	5	2579.14	45.9677		11.1301	11.8417	11.8202	12.4541		11.617	5	11.7726	0.213126			omega-6		2456.88	2575.37	2595.71	2736.42		2531.3
											trans		53.9733	81.4879	165.033	131.226		160.052	5	118.355	21.8945		0.244509	0.374686	0.751517	0.597242		0.734533	5	0.540497	0.100125			trans		53.9733	81.4879	165.033	131.226		160.052
											total		22074.1	21748.3	21960	21972		21789.7	5	21908.8	60.7864		100	100	100	100		100	5	100	0			total		22074.1	21748.3	21960	21972		21789.7
						Hembras control
PATRÓN	PM	Área	ppm	ppm/área		Área
						7	8	9	10	11	12			12.78					n	media	error		7	8	9	10	11	12	n	media	error						12.78
peso tejido
C14	228	12463607	33.08	2.65413e-06		4260959	2642282	7502402	2177622	3833485	2246886		264.733	215.209	429.026	178.476		192.525	5	255.994	45.6713		1.14857	0.931353	1.84813	0.765632		0.831642	5	1.10507	0.196747					264.733	215.209	429.026	178.476		192.525			= en mufa	7463.04	7301.6	6682	5467.91
C15	242	6471973	16.54	2.55563e-06		4238252	2722010	5000349	2451430	3805287	2541580		225.063	189.49	244.399	171.725		186.134	5	203.362	13.5002		0.976455	0.820051	1.05281	0.73667		0.804036	5	0.878004	0.0587596					225.063	189.49	244.399	171.725		186.134			=en pufa	3489.3	7397.34	7033	8564.95
C16	256	19819460	49.62	2.5036e-06		146772389	113604889	180506614	139428359	242212339	113638269		6823.05	6923.27	7723.42	8550.31		7285.56	5	7461.12	314.831		29.6024	29.9616	33.2704	36.6793		31.4712	5	32.197	1.29421					6823.05	6923.27	7723.42	8550.31		7285.56			=en pufa (n3)	0	0	0	0
C16:1	254	5921465	16.54	2.79323e-06		3170265	4826842	4641688	2780363	3462410	2518894		167.026	333.374	225.085	193.235		183.022	5	220.348	29.8067		0.724656	1.44273	0.969606	0.828945		0.790592	5	0.951306	0.129229					167.026	333.374	225.085	193.235		183.022			=en pufa (N6)	3489.3	7397.34	7033	8564.95
C17	270	6579447	16.54	2.51389e-06		13365858	8211181	11263708	6622360	10315655	5687616		560.873	451.703	435.042	366.587		329.156	5	428.673	39.8787		2.4334	1.95482	1.87405	1.57259		1.42185	5	1.85134	0.174954					560.873	451.703	435.042	366.587		329.156			=en trans	191.044	102.974	93.941	35.42
C18	284	13483869	33.08	2.4533e-06		112271967	83963255	115233688	92026530	170882208	85948090		4155.61	4074.11	3925.77	4493.38		4387.37	5	4207.25	103.425		18.0295	17.6314	16.9112	19.2758		18.952	5	18.16	0.431752					4155.61	4074.11	3925.77	4493.38		4387.37			=total	11143.4	14801.9	13808.9	14068.3
C18:1	282	13557659	33.08	2.43995e-06		192610957	139158533	184388084	105391736	157060258	116929747		7191.39	6811.17	6336.46	5190.81		6020.89	5	6310.14	343.868		31.2004	29.4765	27.2958	22.2677		26.0082	5	27.2497	1.53185					7191.39	6811.17	6336.46	5190.81		6020.89			% =en trans	1.71442	0.695679	0.680291	0.251772
C18:1t	282	6548044	16.54	2.52595e-06		4942639	2032225	2640571	694667	1502173			191.044	102.974	93.941	35.42		0	5	84.6758	32.6581		0.828861	0.445636	0.404673	0.151946		0	5	0.366223	0.141749					191.044	102.974	93.941	35.42		0			% =en PUFA	31.3128	49.9756	50.9307	60.8813
C18:2	280	5962830	16.54	2.77385e-06		40522100	34943424	45700949	44672122	72384835	37421967		1744.65	1972.25	1811.02	2537.17		2222.01	5	2057.42	145.437		7.56931	8.53524	7.8014	10.884		9.59836	5	8.87766	0.613686					1744.65	1972.25	1811.02	2537.17		2222.01			% =en PUFA (n3)	0	0	0	0
C18:2t	280	6327994	16.54	2.61378e-06																																								% =en PUFA (n6)	31.3128	49.9756	50.9307	60.8813
C18:3	278	5253091	16.54	3.14862e-06																																								ratio =/total FA	0.483465	0.640578	0.594852	0.603505
C18:3	278	5157844	16.54	3.20677e-06
C20:0	312	13564511	33.08	2.43872e-06		11104133	7901494	9311057	4182990	6223312	4764259		338.521	315.784	261.266	168.223		200.309	5	256.821	32.5689		1.4687	1.36661	1.12546	0.721646		0.865269	5	1.10954	0.142384					338.521	315.784	261.266	168.223		200.309
C20:1	310	6655476	16.54	2.48517e-06
C20:2	308	5990436	16.54	2.76107e-06
C20:3	306	5309675	16.54	3.11507e-06
C20:4	304	4334440	16.54	3.81595e-06			13104875	18438628	13165587	30469929	24895548		0	863.212	852.738	872.652		1725.16	5	862.753	272.791		0	3.73569	3.67337	3.74353		7.45213	5	3.72094	1.17835					0	863.212	852.738	872.652		1725.16
C20:5	302	4064331	16.54	4.06955e-06
C21:0	326	6715310	16.54	2.46303e-06		7143207							201.454	0	0	0		0	5	40.2909	40.2909		0.874027	0	0	0		0	5	0.174805	0.174805					201.454	0	0	0		0
C22:0	340	13246989	33.08	2.49717e-06		23367690	14199243	17202761	7188110	11592725	4360603		614.265	489.311	416.217	249.259		158.085	5	385.427	81.9551		2.66504	2.11758	1.79295	1.06928		0.682874	5	1.66554	0.356422					614.265	489.311	416.217	249.259		158.085
C22:1	338	6721735	16.54	2.46067e-06		3991596	4571070	4993024	2425755				104.62	157.061	120.453	83.8713		0	5	93.201	26.196		0.453905	0.679707	0.518877	0.359793		0	5	0.402456	0.113327					104.62	157.061	120.453	83.8713		0
C23:0	354	6357924	16.54	2.60148e-06		8988563		6068296	2763235	7130162	3570071		227.067	0	141.095	92.0825		124.378	5	116.924	36.7828		0.985147	0	0.6078	0.395018		0.537272	5	0.505047	0.159573					227.067	0	141.095	92.0825		124.378
C24:0	368	13021034	33.08	2.5405e-06		10497136	6957630	9429012	4243138	6660052	4298709		239.632	208.216	198.117	127.778		135.337	5	181.816	21.6631		1.03966	0.901092	0.853436	0.548147		0.584609	5	0.785389	0.0946754					239.632	208.216	198.117	127.778		135.337
											saturados		13650.3	12867.1	13774.4	14397.8		12998.8	5	13537.7	278.259		59.2228	55.6845	59.3363	61.7641		56.1507	5	58.4317	1.12471			saturados		13650.3	12867.1	13774.4	14397.8		12998.8
											MUFA		7463.04	7301.6	6682	5467.91		6203.91	5	6623.69	366.026		32.379	31.5989	28.7843	23.4564		26.7988	5	28.6035	1.62802			MUFA		7463.04	7301.6	6682	5467.91		6203.91
											PUFA		1744.65	2835.46	2663.76	3409.82		3947.18	5	2920.17	370.761		7.56931	12.2709	11.4748	14.6275		17.0505	5	12.5986	1.5906			PUFA		1744.65	2835.46	2663.76	3409.82		3947.18
											omega-3		0	0	0	0		0	5	0	0		0	0	0	0		0	5	0	0			omega-3		0	0	0	0		0
											omega-6		1744.65	2835.46	2663.76	3409.82		3947.18	5	2920.17	370.761		7.56931	12.2709	11.4748	14.6275		17.0505	5	12.5986	1.5906			omega-6		1744.65	2835.46	2663.76	3409.82		3947.18
											trans		191.044	102.974	93.941	35.42		0	5	84.6758	32.6581		0.828861	0.445636	0.404673	0.151946		0	5	0.366223	0.141749			trans		191.044	102.974	93.941	35.42		0
											total		23049	23107.1	23214.1	23311		23149.9	5	23166.2	45.1316		100	100	100	100		100	5	100	0			total		23049	23107.1	23214.1	23311		23149.9
						Machos cafeteria
PATRÓN	PM	Área	ppm	ppm/área		Área
						13	14	15	16	17	18			11.45					n	media	error		13	14	15	16	17	18	n	media	error						11.45
peso tejido
C14	228	12463607	33.08	2.65413e-06		5980498	2765727		24181039	22139033			274.445	325.624		538.961	394.003		4	383.258	57.3881		1.28917	1.53207		2.63877	1.92943		4	1.84736	0.294965					274.445	325.624		538.961	394.003				= en mufa	5273.38	7578.11		5467.03	8204.39
C15	242	6471973	16.54	2.55563e-06		5086829			10119380	11405605			199.518	0		192.776	173.49		4	141.446	47.4701		0.937206	0		0.943836	0.849583		4	0.682656	0.228563					199.518	0		192.776	173.49				=en pufa	4397.24	3568.74		8460.9	9469.49
C16	256	19819460	49.62	2.5036e-06		292964899	101165382		309324301	240929219			10059.3	8911.93		5158.57	3208.21		4	6834.5	1598.79		47.252	41.9309		25.2565	15.7106		4	32.5375	7.30815					10059.3	8911.93		5158.57	3208.21				=en pufa (n3)	0	0		0	0
C16:1	254	5921465	16.54	2.79323e-06		7373493	12301465		15685757	63799500			286.932	1228.15		296.466	962.82		4	693.591	238.278		1.34782	5.77848		1.45151	4.71493		4	3.32318	1.13176					286.932	1228.15		296.466	962.82				=en pufa (N6)	4397.24	3568.74		8460.9	9469.49
C17	270	6579447	16.54	2.51389e-06		11119656	2929298		28117674	29152891			344.648	232.936		423.28	350.42		4	337.821	39.2742		1.61894	1.09597		2.0724	1.71601		4	1.62583	0.201732					344.648	232.936		423.28	350.42				=en trans	141.046	134.748		110.001	67.0789
C18	284	13483869	33.08	2.4533e-06		110346848	34078663		295174234	258278150			3016.76	2390.29		3919.43	2738.36		4	3016.21	327.207		14.1708	11.2464		19.1897	13.4098		4	14.5042	1.68017					3016.76	2390.29		3919.43	2738.36				=total	9811.66	11281.6		14037.9	17741
C18:1	282	13557659	33.08	2.43995e-06		180818321	89749903		386033826	671626828			4986.45	6349.96		5170.57	7182.9		4	5922.47	517.439		23.4231	29.8768		25.3153	35.1747		4	28.4475	2.61968					4986.45	6349.96		5170.57	7182.9				% =en trans	1.43753	1.19441		0.783601	0.378102
C18:1t	282	6548044	16.54	2.52595e-06		4940470	1839680		7933091	6058585			141.046	134.748		110.001	67.0789		4	113.219	16.7757		0.662542	0.633994		0.538571	0.328486		4	0.540898	0.0756025					141.046	134.748		110.001	67.0789				% =en PUFA	44.8164	31.6333		60.2717	53.3764
C18:2	280	5962830	16.54	2.77385e-06		46366400	14794959		76018786	323655249			1474.47	1207.08		1174.14	3991.52		4	1961.8	679.907		6.92612	5.67935		5.74861	19.5465		4	9.47514	3.36928					1474.47	1207.08		1174.14	3991.52				% =en PUFA (n3)	0	0		0	0
C18:2t	280	6327994	16.54	2.61378e-06																																								% =en PUFA (n6)	44.8164	31.6333		60.2717	53.3764
C18:3	278	5253091	16.54	3.14862e-06																																								ratio =/total FA	0.460889	0.530803		0.687302	0.868775
C18:3	278	5157844	16.54	3.20677e-06						11553644									0	#DIV/0!	#DIV/0!
C20:0	312	13564511	33.08	2.43872e-06		4080401	2032613		22715111	19140070			91.8801	117.425		248.426	167.142		4	156.218	34.4794		0.431593	0.55249		1.2163	0.818493		4	0.75472	0.17379					91.8801	117.425		248.426	167.142
C20:1	310	6655476	16.54	2.48517e-06
C20:2	308	5990436	16.54	2.76107e-06
C20:3	306	5309675	16.54	3.11507e-06
C20:4	304	4334440	16.54	3.81595e-06		9756066	3031478		84777892	25819253			362.073	288.645		1528.16	371.61		4	637.622	297.423		1.70079	1.35809		7.48191	1.81978		4	3.09014	1.46719					362.073	288.645		1528.16	371.61
C20:5	302	4064331	16.54	4.06955e-06																			0	0		0	0
C21:0	326	6715310	16.54	2.46303e-06					43155841	13500121			0	0		436.62	109.059		4	136.42	103.316		0	0		2.13771	0.534061		4	0.667942	0.505835					0	0		436.62	109.059
C22:0	340	13246989	33.08	2.49717e-06		117997	76340		66981968	46820458			2.29101	3.80277		631.653	352.545		4	247.573	152.24		0.0107617	0.0178922		3.0926	1.72642		4	1.21192	0.745549					2.29101	3.80277		631.653	352.545
C22:1	338	6721735	16.54	2.46067e-06						7815688			0	0		0	58.6782		4	14.6696	14.6696		0	0		0	0.287347		4	0.0718368	0.0718368					0	0		0	58.6782
C23:0	354	6357924	16.54	2.60148e-06					32168237	16618326			0	0		291.522	120.251		4	102.943	68.9541		0	0		1.4273	0.588871		4	0.504043	0.337604					0	0		291.522	120.251
C24:0	368	13021034	33.08	2.5405e-06		2893180	1461813		37136618	26389457			48.7827	63.237		304.128	172.561		4	147.177	59.1647		0.22915	0.297532		1.48902	0.845034		4	0.715185	0.292454					48.7827	63.237		304.128	172.561
											saturados		14037.6	12045.2		12145.4	7786.05		4	11503.6	1321.19		65.9396	56.6733		59.4641	38.1283		4	55.0513	5.96551			saturados		14037.6	12045.2		12145.4	7786.05
											MUFA		5273.38	7578.11		5467.03	8204.39		4	6630.73	739.963		24.7709	35.6553		26.7668	40.1769		4	31.8425	3.64886			MUFA		5273.38	7578.11		5467.03	8204.39
											PUFA		1836.55	1495.72		2702.29	4363.13		4	2599.42	640.403		8.62691	7.03743		13.2305	21.3663		4	12.5653	3.21413			PUFA		1836.55	1495.72		2702.29	4363.13
											omega-3		0	0		0	0		4	0	0		0	0		0	0		4	0	0			omega-3		0	0		0	0
											omega-6		1836.55	1495.72		2702.29	4363.13		4	2599.42	640.403		8.62691	7.03743		13.2305	21.3663		4	12.5653	3.21413			omega-6		1836.55	1495.72		2702.29	4363.13
											trans		141.046	134.748		110.001	67.0789		4	113.219	16.7757		0.662542	0.633994		0.538571	0.328486		4	0.540898	0.0756025			trans		141.046	134.748		110.001	67.0789
											total		21288.6	21253.8		20424.7	20420.7		4	20846.9	245.052		100	100		100	100		4	100	0			total		21288.6	21253.8		20424.7	20420.7
						Hembras cafeteria
PATRÓN	PM	Área	ppm	ppm/área		Área
						19	20	21	22	23	24			10.14					n	media	error		19	20	21	22	23	24	n	media	error						10.14
peso tejido
C14	228	12463607	33.08	2.65413e-06		5243631	11665362	8511617	23317945	6121274	6139090		97.1556	205.562	217.355	278.596	147.846		5	189.303	31.0116		0.534578	1.14247	1.18683	1.54322	0.805591		5	1.04254	0.172577					97.1556	205.562	217.355	278.596	147.846				= en mufa	6153.17	5609.45	5762.63	5916.76	6748.86
C15	242	6471973	16.54	2.55563e-06		7941100	14478219	8548630	13969552	6779025	1630187		125.757	218.059	186.582	142.654	139.943		5	162.599	17.2039		0.691952	1.21193	1.0188	0.7902	0.762529		5	0.895081	0.0963143					125.757	218.059	186.582	142.654	139.943				=en pufa	6512.41	5797.05	4398.26	12028.8	2490.73
C16	256	19819460	49.62	2.5036e-06		282370359	240551890	301667439	274365711	332864846	71544911		3914.61	3171.65	5763.94	2452.72	6015.44		5	4263.67	704.039		21.5393	17.6273	31.4729	13.5863	32.7774		5	23.4006	3.78287					3914.61	3171.65	5763.94	2452.72	6015.44				=en pufa (n3)	0	0	0	0	0
C16:1	254	5921465	16.54	2.79323e-06		11970953	10038659	6447825	40528477	11359273	1943756		188.084	150.005	139.623	410.613	232.651		5	224.195	49.388		1.03489	0.833696	0.762388	2.2745	1.26768		5	1.23463	0.274415					188.084	150.005	139.623	410.613	232.651				=en pufa (N6)	6512.41	5797.05	4398.26	12028.8	2490.73
C17	270	6579447	16.54	2.51389e-06		25603450	52561012	26531305	35113103	23199268	4982034		320.406	625.567	457.597	283.349	378.449		5	413.074	60.725		1.76297	3.47677	2.49862	1.56955	2.06212		5	2.274	0.339073					320.406	625.567	457.597	283.349	378.449				=en trans	137.564	120.183	118.162	95.9036	125.34
C18	284	13483869	33.08	2.4533e-06		366008024	395898885	174898725	403418570	206973947	27993383		4040.07	4156.14	2660.77	2871.46	2978.14		5	3341.32	313.688		22.2296	23.0989	14.5286	15.9058	16.2275		5	18.3981	1.77023					4040.07	4156.14	2660.77	2871.46	2978.14				=total	12803.1	11526.7	10279.1	18041.5	9364.93
C18:1	282	13557659	33.08	2.43995e-06		529388496	515553638	366420536	766888464	448949651	60069822		5894.42	5459.44	5623	5506.15	6516.21		5	5799.84	194.361		32.4328	30.3424	30.7034	30.5001	35.506		5	31.8969	0.977359					5894.42	5459.44	5623	5506.15	6516.21				% =en trans	1.07446	1.04265	1.14955	0.531573	1.3384
C18:1t	282	6548044	16.54	2.52595e-06		11934284	10962871	7437848	12902561	8341594	640543		137.564	120.183	118.162	95.9036	125.34		5	119.431	6.7803		0.756919	0.667949	0.645203	0.531237	0.682961		5	0.656854	0.0365603					137.564	120.183	118.162	95.9036	125.34				% =en PUFA	50.8657	50.2925	42.7886	66.6731	26.5964
C18:2	280	5962830	16.54	2.77385e-06		153500955	138683377	85120977	471750533	17687522	12936585		1970.89	1693.49	1506.29	3905.82	296.039		5	1874.51	582.9		10.8444	9.41206	8.22484	21.6354	1.61308		5	10.346	3.23524					1970.89	1693.49	1506.29	3905.82	296.039				% =en PUFA (n3)	0	0	0	0	0
C18:2t	280	6327994	16.54	2.61378e-06																																								% =en PUFA (n6)	50.8657	50.2925	42.7886	66.6731	26.5964
C18:3	278	5253091	16.54	3.14862e-06																																								ratio =/total FA	0.704466	0.640627	0.561268	0.999368	0.510283
C18:3	278	5157844	16.54	3.20677e-06		5661046	5198463		21523296	6827390
C20:0	312	13564511	33.08	2.43872e-06		18125840	33145330	20222385	33114906	17687522	1020310		164.791	286.593	253.391	194.137	209.621		5	221.707	21.6329		0.906729	1.59282	1.38359	1.07538	1.14219		5	1.22014	0.120596					164.791	286.593	253.391	194.137	209.621
C20:1	310	6655476	16.54	2.48517e-06			6801000
C20:2	308	5990436	16.54	2.76107e-06
C20:3	306	5309675	16.54	3.11507e-06
C20:4	304	4334440	16.54	3.81595e-06		42888590	42278705	16774118	109111933	24300542	1305126		642.66	602.516	346.419	1054.29	474.664		5	624.11	119.439		3.5361	3.34865	1.89155	5.84001	2.58638		5	3.44054	0.667233					642.66	602.516	346.419	1054.29	474.664
C20:5	302	4064331	16.54	4.06955e-06
C21:0	326	6715310	16.54	2.46303e-06		12175643	25944065	15396535	47926190	12075272			102.402	207.522	178.469	259.92	132.387		5	176.14	27.7137		0.563447	1.15336	0.974498	1.43977	0.72136		5	0.970488	0.15515					102.402	207.522	178.469	259.92	132.387
C22:0	340	13246989	33.08	2.49717e-06		35140220	81634784	43703690	69607629	38372349	4801391		275.473	608.636	472.188	351.869	392.124		5	420.058	56.8392		1.51573	3.38266	2.57829	1.9491	2.13663		5	2.31248	0.317311					275.473	608.636	472.188	351.869	392.124
C22:1	338	6721735	16.54	2.46067e-06		9040843							70.6665	0	0	0	0		5	14.1333	14.1333		0.388827	0	0	0	0		5	0.0777655	0.0777655					70.6665	0	0	0	0
C23:0	354	6357924	16.54	2.60148e-06		12851807	30941746	16522845	20561038	14416431			96.8193	221.692	171.555	99.8831	141.575		5	146.305	23.3955		0.532727	1.23212	0.936747	0.55328	0.771423		5	0.805259	0.130078					96.8193	221.692	171.555	99.8831	141.575
C24:0	368	13021034	33.08	2.5405e-06		19462675	41042167	23299970	33149361	19382867	1497186		132.498	265.734	218.618	145.523	172.011		5	186.877	24.6109		0.729045	1.47689	1.19372	0.806094	0.937267		5	1.0286	0.137079					132.498	265.734	218.618	145.523	172.011
				2.75787e-06							saturados		9269.98	9967.16	10580.5	7080.12	10707.5		5	9521.05	661.45		51.0061	55.3953	57.7727	39.2187	58.3439		5	52.3473	3.52734			saturados		9269.98	9967.16	10580.5	7080.12	10707.5
											MUFA		6153.17	5609.45	5762.63	5916.76	6748.86		5	6038.17	199.095		33.8565	31.1761	31.4658	32.7746	36.7736		5	33.2093	1.01209			MUFA		6153.17	5609.45	5762.63	5916.76	6748.86
											PUFA		2613.55	2296.01	1852.71	4960.12	770.703		5	2498.62	689.787		14.3805	12.7607	10.1164	27.4755	4.19946		5	13.7865	3.83519			PUFA		2613.55	2296.01	1852.71	4960.12	770.703
											omega-3		0	0	0	0	0		5	0	0		0	0	0	0	0		5	0	0			omega-3		0	0	0	0	0
											omega-6		2613.55	2296.01	1852.71	4960.12	770.703		5	2498.62	689.787		14.3805	12.7607	10.1164	27.4755	4.19946		5	13.7865	3.83519			omega-6		2613.55	2296.01	1852.71	4960.12	770.703
											trans		137.564	120.183	118.162	95.9036	125.34		5	119.431	6.7803		0.756919	0.667949	0.645203	0.531237	0.682961		5	0.656854	0.0365603			trans		137.564	120.183	118.162	95.9036	125.34
											total		18174.3	17992.8	18314	18052.9	18352.4		5	18177.3	70.314		100	100	100	100	100		5	100	0			total		18174.3	17992.8	18314	18052.9	18352.4
[truncated: 4 more columns]

## Sheet: plasma atrapado
machos control
AG plasma (µM)	4267.11	5857.86	3463.04	4022.44	4282.87	2570.03		6	4077.22	443.503
plasma atrap (nmol/g)	384.04	527.207	311.674	362.019	385.458	231.303		6	366.95	39.9153
Células (nmoles/g)	22074.1	21748.3	21960	21972		21789.7		5	21908.8	60.7864
Dif cel-atrap (nmoles/g)	21.6901	21.2211	21.6483	21.61		21.5584		5	21.5456	0.083973
%	1.73977	2.42413	1.41928	1.64764		1.06153		5	1.65847	0.224334
hembras control
AG plasma (µM)	6472.32	7988.93	4354.01	10220	6527.21	9447.3		6	7501.62	881.834
plasma atrap (nmol/g)	582.509	719.004	391.861	919.797	587.449	850.257		6	675.146	79.3651
Células (nmoles/g)	23049	23107.1	23214.1	23311		23149.9		5	23166.2	45.1316
Dif cel-atrap (nmoles/g)	22.4665	22.3881	22.8222	22.3912		22.2997		5	22.4735	0.0910814
%	2.52726	3.11161	1.68803	3.94577		3.67282		5	2.9891	0.406434
machos cafetería
AG plasma (µM)	18777.8	7665.95	15794.8	5647.67	1248.12			5	9826.87	3251.66
plasma atrap (nmol/g)	1690	689.935	1421.54	508.291	112.331			5	884.418	292.649
Células (nmoles/g)	21262.6	21211.3		20424.7	20420.7			4	20829.8	235.294
Dif cel-atrap (nmoles/g)	19.5726	20.5213		19.9164	20.3083			4	20.0797	0.210375
%	7.94821	3.25268		2.48861	0.550085			4	3.5599	1.56946
hembras cafetería
AG plasma (µM)	4837.68			11493.3	17517.4	2954.68		4	9200.75	3322.55
plasma atrap (nmol/g)	435.391			1034.4	1576.56	265.921		4	828.068	299.029
Células (nmoles/g)	18174.3	17992.8	18314	18052.9	18352.4			5	18177.3	70.314
Dif cel-atrap (nmoles/g)	17.7389			17.0185	16.7759			3	17.1777	0.289169
%	2.39565			5.72981	8.59049			3	5.57198	1.79004
